# Supplementary material for: CD8+ T cell-mediated endotheliopathy is a targetable mechanism of neuro-inflammation in Susac syndrome
Source: Nat Commun. 2019 Dec 18;10:5779. doi: 10.1038/s41467-019-13593-5 (PMC6920411; doi:10.1038/s41467-019-13593-5)
Supplement: Supplementary file 4 — Source Data [file 41467_2019_13593_MOESM4_ESM.xls]

## Sheet: Figure 1b
Figure 1b
PB																			CSF
B cells (% of lymphocytes)			Plasma cells (% of lymphocytes)			CD8 T cells (% of CD3+ T cells)			CD4 T cells (% of CD3+ T cells)			CD8 HLA-DR+ (% of CD3+ T cells)			CD4 HLA-DR (% of CD3+ T cells)				B cells			Plasma cells			CD8 T cells			CD4 T cells			CD8 HLA-DR+			CD4 HLA-DR
Somatoform	Susac	RRMS	Somatoform	Susac	RRMS	Somatoform	Susac	RRMS	Somatoform	Susac	RRMS	Somatoform	Susac	RRMS	Somatoform	Susac	RRMS		Somatoform	Susac	RRMS	Somatoform	Susac	RRMS	Somatoform	Susac	RRMS	Somatoform	Susac	RRMS	Somatoform	Susac	RRMS	Somatoform	Susac	RRMS
10	18.32	13.94	0.05	0.5	0.03	27.11	21.36	17.86	70.6	72.34	78.09	0.2711	2.19	0.59831	1.0943	2.82849	5.05152		0.99	1.38	2.42	0	0	1.25	13.56	29.6	10.63	83.99	67.39	85.41	1.1648	8.62248	3.37184	2.59529	2.43952	5.35521
3.22	18.57	11.24	0.1	0.17	0.03	27.85	23.23	5.92	66.03	68.5	90.99	5.31935	9.74	0.421504	3.34772	10.0832	5.99152		0.52	2.48	1.84	0	0	0.01	32.3	31.69	10.12	62.52	62.68	87.01	7.11246	18.3105	3.74541	3.70118	18.6661	8.6836
12.82	14.63	21.46	0.11	0.04	0.09	21.68	47.02	4.24	72.66	40.75	94.12	1.5653	19.29	0.638544	3.23337	7.90142	2.12547		0.88	0.36	1.2	0	0	0.52	28.39	10.54	13.28	67.68	86.24	83.84	9.63273	4.46474	5.60018	5.82725	6.4335	4.31776
5.14	6	16.77	0.03	0	0.01	17.41	25.62	24.15	77.64	68.8	70.27	1.24482	2.67	5.85154	3.44722	3.21296	7.32265		1.17	0.23	16.28	0	0	0	12.81	34.2	48.8	80	61.36	42.22	3.45486	13.2593	13.6445	7.624	3.39321	7.06341
12.31	0.84	18.59	0.07	0.06	0.06	33.49	67.11	21.83	60.9	24.37	69.35	1.61422	43.97	2.32271	1.74174	8.64404	3.40609		0.42	1.25	1.1	0	0	0.29	25.16	41.09	15.01	71.51	55.01	81.23	4.77034	18.133	7.1988	2.61727	6.30965	7.53814
12.82	18.67	7.9	0.02	0.1	0.04	11.59	19.21	12.85	80.86	77.29	75.98	1.59478	4.3	0.715745	6.88927	5.88177	12.0078		0.79	0.91	2.87	0	0	0	25.45	41.12	15.63	69.64	53.28	75.63	12.0557	19.1126	4.27168	17.41	7.33666	7.08653
12.6	10.33	7.26	0.01	0.18	0.01	35.55	31.9	8.33	59.43	64.47	89.5	2.08323	6.06	0.38318	2.19297	4.84814	3.50073		0.08	1.49	1.55	0	0	0	21.98	26.44	11.02	74.84	70.57	87.29	5.7192	10.9382	4.23829	4.00394	9.51989	6.78243
6.5	8.39	11.76	0.06	0.08	0.12	21.85	44.14	24.08	72.33	52.06	71.82	1.6169	19.38	4.20678	3.47184	2.33229	4.38		0.77	0.9	0.56	0.03	0.05	0	18.12	40.83	18.49	78.7	56.18	79.3	2.76874	20.8274	6.23483	5.1942	10.1293	5.53514
6.73	12.4	8.39	0.06	0.04	0.01	14.47	27.2	13.56	83.51	57.52	83.79	2.19076	3.91	3.65849	3.60763	9.01338	16.7507		1.04	2.43	0.37	0	0	0	22.38	28.23	11.1	74.4	68.64	85.1	6.04931	7.95521	6.34254	4.03248	4.50278	9.4461
20.05	9.89	6.87	0.07	0	0.03	37.2	21.67	25.73	50.38	73.35	57.42	2.14272	5.94	2.1922	3.17898	6.59417	4.18941		0.87	0.58	3.79	0	0	0	53.41	19.14	20.3	43.37	77.16	71.07	11.1146	6.79087	4.5675	2.51112	3.0864	7.107
12.62	23.06	11.48	0.05	0.06	0	30.65	13.04	12.6	63.3	74.69	82.72	1.21067	3.04	2.21634	1.84203	10.8749	5.89102		1.49	3.89	1.04	0.14	0	0	22.21	24.55	20.26	72.68	69.11	73.94	8.482	12.1915	9.29529	8.6998	8.15498	6.02611
12.68	9.89	39.74	0.04	0.03	0.07	4.12	29.31	14.06	86.09	68.61	70.87	0.509232	5.06	1.93325	3.90849	2.10633	9.875		2.02	4.15	0.65	0	0	0.05	17.99	59.24	21.18	77.82	32.7	71.89	3.76531	41.231	6.53403	2.51359	11.3731	4.0546
13.1	11.24	19.06	0	0.01	0.03	26.97	22.74	17.56	66.47	69.62	72.69	3.18785	0.29	1.48909	9.65809	1.05822	5.42696		1.86	0.37	4.38	0	0	0	20.49	26.99	19.15	74.93	67.18	76.21	4.31314	14.4397	6.18928	10.5127	8.16237	9.48052
7.66	4.5	11.16	0.01	0.03	0.02	8.04	28.93	10.63	85.94	63.21	84.74	1.6892	1.89	1.38296	6.78067	3.33117	6.4416		0.34	2.38	8.07	0	0	2.46	21.71	18.03	21.58	72.48	75.11	73.19	9.69134	3.0056	12.7473	11.6258	3.43253	8.27047
8.38	18.48	18.88	0.07	0.03	0.03	14.3	17.07	11.98	76.09	77.9	83.23	1.69598	1.97841	0.630148	4.03277	8.3353	3.42555		0.32		4.21	0		0.14	21.7		15.22	73.57		82.07	4.07526		5.27982	3.63436		5.75311
8.1	24.32	11.85	0.1	0.01	0.02	29.2	35.11	11.21	65.19	53.71	86.24	7.81392	0.923393	1.62433	7.74457	2.22359	4.91724		0.74		0.78	0		0	20.4		26.85	77.37		69.75	5.96496		7.97177	11.7912		7.6167
13.81	5.49	13.96	0.03	0.01	0.03	33.03	9.36	17.51	54.12	87.66	75.77	3.5243	0.834912	0.961299	3.62604	4.69858	5.90595		0.55		0.68	0.01		0	17.81		20.5	79.98		75.88	4.66088		5.6949	2.83929		5.79723
13.09	6.24	16.42	0.03	0.01	0	30.72	9.02	12.93	58.02	82.55	80.65	6.51571	0.421234	3.36309	5.72657	2.19583	3.84017		0		0.32	0		0	25.37		13.67	71.69		83.44	13.2355		5.77147	8.82504		9.00318
10.29	7.73	9.83	0.03	0.02	0.46	47.41	8.77	11.5	45.61	89.08	81.91	1.29429	0.40342	1.5801	2.03877	4.48963	5.95612		0.39		1.43	0		0	13.78		25.46	80		67.83	0		10.8816	0.888		11.097
10.53	4.22	13.72	0.03	0.01	0.26	35.23	64.23	10.97	54.15	29.05	81.27	1.82491	6.09543	0.419054	2.94576	1.41764	2.15021		0.84		6.79	0		0.13	26.42		12.23	68.2		81.89	5.68294		3.23973	3.68962		2.24379
22.23	5.73	6.31	0.03	0.06	0.08	14.65	19.24	15.36	76.05	70.52	74.15	0.977155	4.04232	2.78938	5.39194	7.44691	3.47221		1.17		3.67	0		0.69	16.45		19.31	60.13		75.31	5.55023		9.78824	3.47551		13.3675
13.79	23.06	8.63	0.1	0.01	0.02	21.14	21.61	8.93	71.35	74.15	84.58	3.28516	2.69477	2.52451	4.57353	6.0803	6.48032		0.29		0.72	0		0.2	29.05		20.22	67.93		76.51	9.83343		8.06778	4.23883		7.96469
11.22	11.24	12.61	0.02	0	0.04	15.38	39.46	13.47	77.2	48.56	83.35	1.2304	3.25545	2.38823	4.60112	3.18068	2.92318		0		1.78	0		1.23	27.27		26.22	72.73		70.55	7.27291		14.2742	7.273		15.4011
6.33	16.07	11.39	0.03	0.02	0.02	9.97	6.17	15.97	87.26	90.8	78.14	0.531401	0.874906	1.25524	1.84119	6.19256	5.38621		2.28		2.17	0		0	21.09		14.34	71.77		81.89	6.80363		6.79286	9.18656		15.469
8.97	17.07	14.59	0.01	0	0.03	13.45	34.29	35.36	82.32	59.66	58.52	0.942845	2.59918	1.5912	4.62638	5.69156	3.92311		1.88		0.96	0		0.05	11.07		20.12	86.56		77.27	3.03097		6.31567	6.71706		4.47393
5.72	8.45	10.24	0.03	0.01	0.01	12.69	17.75	14.1	82.32	73	78.62	1.67381	1.05258	1.13505	4.60992	4.7888	5.05863		1.41		0.81	0		0	21.73		17.68	73.62		79.81	7.61419		7.76506	17.5731		4.78062
12.76	5.1	12.7	0.01	0.14	0	23.73	45.59	35.99	71.29	49.29	56.05	1.25769	12.4552	8.89313	1.9177	5.08673	3.7554		0.4		3.16	0		0.6	21.86		18.99	74.45		74.4	5.465		7.91693	3.69272		10.9219
14.48	9.28	7.22	0.02	0.01	0.01	26.79	26.01	19.84	67.78	68.78	77.18	2.79688	1.63083	4.15251	3.6669	3.06071	3.65245		0.8		2.42	0		0.06	23.11		27.74	76.05		68.55	3.7808		14.7355	2.09898		4.55172
6.45	9.14	18.73	0	0.01	0.21	30.33	20.35	12.34	65.39	74.09	77.1	3.62747	1.76028	0.902054	3.57683	3.57114	7.25562		0.21		9.91	0		0.58	23.51		16.29	73.17		79.22	9.66261		5.06456	7.2292		4.45216
16.82	11.35	11.12	0.02	0.05	0.03	16.2	17.13	13.02	79.16	67.39	78.23	0.30456	4.12833	1.05332	4.21131	5.45185	7.10924		1.22		0.97	0		0	34.21		18.47	60.53		78.64	13.4206		8.08062	5.79272		8.22574
12.51	6.76	11.63	0	0	0.13	2.81	32.81	15.93	93.67	59.8	75	0.135161	2.63136	1.34768	6.00425	3.82122	6.12941		0		5.09	0		0.44	20.87		18.17	76.46		74.54	2.42718		7.8022	4.85521		9.24296
7.22	0.42	7.54	0.02	0	0.02	18.75	17.05	15.32	71.15	77.19	75.92	1.3275	4.11246	1.71431	3.14483	12.7518	14.5183		0.95		5.05	0		0.89	16.03		16.99	81.68		79.48	5.08953		4.05721	4.58225		6.42198
13.8		8.48	0.03		0.01	8.67		5.38	87.1		92.79	1.29443		0.171622	9.09324		7.31024		0.9		2.58	0		0	28.57		20.74	61.22		70.05	6.12255		4.60843	2.03863		11.0609
11.27		10.39	0.02		0.05	27.82		23.3	66.23		69.24	1.90289		2.41621	2.00677		3.49956		0.57		1.14	0		0	18.88		25.8	74.66		70.21	4.34806		9.0429	2.97147		3.45433
11.96		2.23	0.09		0.01	35.07		18.6	56.64		75.19	4.49597		3.44658	4.76909		7.05049		1.69		0.49	0		0.07	30.61		17.21	63.27		78.32	8.16369		7.92348	4.08092		14.7633
12.68		12.62	0.24		0.02	7.29		29.22	90.27		67.99	0.665577		7.00403	3.50248		3.58246		2.81		5.19	0		0	18.63		31.98	78.14		62.86	9.25911		13.2077	12.604		4.46935
10.78		8.51	0.04		0.03	21.02		19.26	68.96		76.75	0.702068		3.69599	3.53765		8.26135		0		0.84	0		0.35	18.9		22.09	78.05		73.89	3.04857		9.67984	1.21758		9.78304
10.23		10.96	0.05		0.02	17.82		14.77	73.09		76.77	2.99732		0.914263	5.63524		5.20723		0		2.26	0		0.16	17.11		11.89	77.11		83.41	8.95024		2.95229	6.83966		5.55511
7.78		6.11	0.05		0.02	16.45		13	72.96		85.61	3.53675		1.7004	7.38355		11.0414		0.83		7.36	0		0.02	26.36		14.31	69.34		83.53	12.608		7.60576	11.1776		7.3757
6.21		11.88	0.11		0.02	13.96		19.3	80.92		74.86	1.58306		0.46127	5.3569		2.95876		0.99		6.52	0		0.84	29.51		13.15	68.21		81.18	8.16837		1.91332	8.82637		4.91139
2.95		8.12	0.1		0.04	30.15		11.94	64.53		83.06	1.62207		0.59103	1.96816		5.1566		1.11		3.23	0		0	23.21		13.04	72.08		82.61	4.86946		0	3.73374		8.69883
17.55		17.2	0.36		0.02	20.62		10.82	72.48		86.37	2.15479		2.25922	5.92162		3.10002		0		4.01	0		0.06	29.65		21.03	68.02		74.91	4.07095		13.7536	2.90445		12.9444
9.09		5.83	0.01		0.06	10.46		11.43	86.53		84.87	1.70184		1.26759	8.67896		3.53054		0.85		1.73	0		0.43	15.32		11.64	82.34		84.2	4.86563		3.50131	9.91374		4.06686
10.4		12.18	0.07		0.01	25.4		16.01	69.76		80.42	2.11836		0.616385	3.32058		8.62786		0.8		3.86	0		0.81	12.68		12.51	84.04		82.01	4.69667		2.99114	8.45442		4.33833
14.73		9.19	0.06		0.03	25.38		34.62	68.25		62.69	6.345		4.77064	7.85557		6.39018		1.17		3.67	0		0.02	31.72		29.79	64.4		67.55	13.757		11.9756	9.38308		5.16082
15.49		9.58	0.03		0	10.24		37.2	86.42		56.75	1.11923		3.11736	5.24569		2.39486		4.83		3.61	0		0.31	40.21		18.58	55.53		75.85	12.5536		6.5736	10.0009		5.07437
10.3		7.3	0.04		0.03	14.89		27.69	74.33		66.47	5.64331		1.46757	9.34328		6.75741		1.96		0.8	0		0.08	17.38		15.89	77.74		79.56	11.1302		3.59909	25.1489		4.31215
15.34		9.02	0.01		0.05	19.23		21.95	78.27		70.23	0.376908		3.77759	1.45582		4.57011		1.24		3.04	0		0.37	16.02		27.66	81.13		65.37	2.30047		15.2849	1.63883		23.3109
19.71		15.33	0		0.04	11.18		8.14	84.61		87	2.18122		0.986568	6.50651		5.17541		0.82		2.28	0		1.06	24.19		24.31	70.4		70.75	11.9136		12.3276	13.721		5.90055
11.79		4.98	0.1		0.06	27.11		7.71	68.22		90.36	1.22808		1.53815	4.95277		7.66656		0.71		1.46	0		1.08	30.32		17.96	67.12		79.32	3.58079		6.72422	5.54411		8.76486
14.06		16.16	0.01		0.01	10.18		26.49	87.93		69.27	1.27148		2.84503	5.53959		3.96906		1.57		0.51	0		0	9.75		18.98	88.13		76.74	4.37287		6.95048	6.33655		4.8116
11.72		15.54	0.01		0.32	41.43		7.82	54.28		84.77	5.9452		0.484058	3.37079		5.32694		0.22		3.98	0.05		0.78	23.83		16.95	72.29		80.43	9.85609		4.49514	9.4483		3.55501
12.93		15.4	0.06		0.12	18.83		23.66	65.63		69.58	1.80956		2.8463	2.44144		2.5537		0.48		4.62	0		0.38	14.2		13.83	83.18		82.11	4.04132		4.88614	4.42518		7.5377
7.67		12.64	0		0	31.33		19.39	56.31		74.21	1.55397		0.432397	1.9427		3.46651		0.3		1.35	0		0.39	19.81		14.41	74.87		82.43	2.76944		2.60821	4.15529		3.14883
9.01		9.86	0.03		0.05	22.23		17.12	67.94		74.79	2.37194		1.60928	4.05602		5.63428		1.53		10.42	0		0.11	28.17		22.11	67.61		71.6	9.22568		7.58373	7.9577		6.15044
6.69		6.44	0.11		0.05	16		9.72	77.65		82.87	1.8		0.479196	6.13435		8.29014		0.17		1.21	0		0.13	37.98		14.68	58.62		80.61	14.7324		7.15063	12.5271		7.28714
27.26		9.54	0.04		0.03	30.21		26.08	55.5		62.95	1.42289		4.46229	2.93595		1.03896		0.56		0.92	0		0.15	17.33		26.35	77		70.21	6.99785		11.1092	5.9983		6.48038
8.58		5.49	0.04		0.05	13.4		3.35	71.85		87.75	1.20198		0.52327	4.73491		7.50366		1.97		3.65	0		0.79	19.85		13.34	73.16		81.56	9.19055		4.4609	6.62098		7.1365
10.89		7.03	0.07		0.02	33.38		26.95	57.01		58.2	1.60892		3.13698	2.90751		4.50805		0.44		0.75	0.03		0.1	16.11		24.95	81.19		69.43	4.51402		13.9371	4.67654		7.74839
29.58		8.59	0.03		0.12	31.52		8.62	56.12		88.43	0.932992		1.09474	1.70605		5.83965		1.24		3.9	0.01		0.13	21.1		26.77	72.44		68.46	4.04698		11.7145	3.20909		10.8372
12.79		9.65	0.02		0.03	11.99		26.8	81.74		68.79	1.38724		1.21136	6.63729		9.01418		2.08		8.68	0		0.24	24.81		24.91	71.43		69.28	5.2622		11.3266	7.52158		10.2673
13.72		16.96	0.08		0.04	9.83		8.41	88.41		87.62	1.1678		2.05625	9.98149		5.17133		0.82		4.24	0		0.14	29.71		20.86	68.72		73.43	10.8798		13.2628	6.90636		19.6866
10.91		6.97	0.01		0.12	19.2		22.3	73.59		72.44	1.52064		3.7018	5.29848		1.84303		0.75		3.48	0		0.37	15.51		30.31	82.86		64.46	4.89806		14.2851	2.85867		8.43137
5.29		16.18	0.06		0.03	19.38		13.71	73.05		81.17	2.12792		1.78916	3.08271		3.19838		0.35		2.9	0		0.48	18.13		17.92	78.19		77.95	3.94146		7.39021	4.99634		8.77717
13.48		14.93	0		0.01	22.98		24.21	63.5		65.71	4.90623		2.95846	4.80695		5.36139		3.29		1.21	0		0.5	23.64		16.63	72.27		80.58	10.456		6.32938	7.72566		6.97823
5.62		13.16	0.04		0.02	7.48		17.41	90.75		79.92	0.216172		1.8385	2.38673		5.80773		0.85		2	0		0	25.45		21.63	74.55		75.92	2.72569		5.12847	6.36657		5.23848
16.74		18.47	0.11		0.16	36.76		13.07	58.91		83.15	6.0654		2.33299	3.91162		4.1424		0.78		4.73	0.09		2.98	44.57		19.86	50.11		77.11	20.783		11.1454	6.18858		8.21222
13.53		13.94	0.17		0.04	14.5		20.31	71.9		76.6	0.90625		2.12646	2.71782		3.00985		4.6		3.84	0		0.4	18.82		18.92	72.35		77.23	1.76532		8.52914	2.94464		10.1635
14.02		5.37	0.01		0.05	23.54		15.58	69.11		69.81	1.17229		0.84911	3.71812		3.74771		2.86		1.64	0		0.94	25.55		26.13	68.25		68.07	5.84073		7.08384	3.65137		4.9623
9.78		12.4	0.04		0.05	6.82		27.22	83.91		61.46	0.458304		3.6257	4.79126		3.89946		0.8		0.57	0		0	21.89		19.13	73.9		64.97	5.91249		3.11819	4.84045		1.03952
11.41		6.41	0.03		0.4	26.31		18.83	69.84		75.1	6.06445		2.76236	5.65006		3.64867		0.39		3.38	0		0.59	17.02		29.39	80.47		65.85	7.83601		12.4966	6.00306		8.26417
6.41		9.81	0		0.44	29.72		21.27	60.34		74.48	2.20522		1.85049	3.17992		3.87038		0.76		3.28	0		0.1	12.65		17.93	81.69		79.28	3.63814		5.88283	5.43239		5.22455
7.73		6.29	0.01		0.01	39.06		3.67	54.43		91.75	2.12486		0.533251	1.93226		5.48741		0.66		1.67	0		0.21	22.57		22.65	73.97		71.97	7.50453		9.41787	6.39101		10.0902
13.46		20.07	0.02		0.34	3.72		14.5	93.14		82.08	0.4278		3.16245	8.79242		9.51262		1.61		1.59	0		0.02	31.58		30.19	65.35		66.08	6.57811		20.8643	5.69852		8.11462
7.4		9.2	0.01		0.07	22.03		11.85	73.28		84.08	1.29316		2.2361	3.64934		4.22197		1.26		7.4	0		0.99	21.38		15.96	73.19		80.45	8.33392		8.56573	3.6229		17.7553
10.53		14.52	0.03		0	23.87		7.99	71.41		87.7	5.60468		0.688738	5.91989		3.67255		1.31		2.9	0		0.35	12.01		19.5	83.21		77.66	6.22238		7.9092	19.6792		6.98163
		10.11			0.07			10.28			87.34			1.74863			6.78748				7.93			0.38			23.14			69.95			10.5935			11.0521
		15.59			0.06			23.5			72.79			0.60395			5.6018				5.97			0.15			22.55			71.75			5.54505			2.8126
		16.74			0			18.82			76.04			1.11603			2.08152				2.85			0.65			21.99			74.82			9.32816			8.41725
		19.72			0.04			10.99			86.89			0.50554			7.96206				4.51			0.04			21.24			75.23			11.5588			11.8036
		9.95			0.05			15.91			77.32			4.1541			3.20925				1.73			0.14			16.34			80.34			6.93306			13.7462
		7.55			0.04			23.33			72.18			2.07637			6.22201				1.23			0.3			35.5			61.4			12.8368			5.09006
		11.45			0			18.27			75			1.13457			3.80143				4.75			0.12			26.36			71.1			12.0386			7.35174
		13.65			0.07			10.75			87.93			2.15			3.61548				3.1			1.85			18.91			76.55			8.12563			10.2118
		15.71			0.11			13.66			77.87			0.637922			4.03725				1.87			0.51			14.25			80.71			3.13215			5.80305
		5.42			0.01			18.03			77.31			2.41241			4.6355				1.11			0.4			22.12			75.45			8.82146			9.18226
		39.74			0.03			13.81			73.97			1.25533			3.46352				6.01			2.3			21.87			72.98			5.14382			4.3861
		10.48			0.07			24.26			71.22			1.91897			4.17868				0.11			0			19.39			77.78			4.35693			8.27579
		16.32			0.1			11.13			79.33			3.64841			3.23503				3.69			0.28			18.63			77.3			9.30382			8.83539
		11.71			0.07			13			83.55			0.7657			9.36035				2.68			0.29			28.59			66.94			4.3371			3.86913
		12.61			0.01			18.11			78.3			1.60998			15.2978				2.85			0.2			17.38			77.8			7.81405			11.7011
		13.35			0.02			25.27			70.73			4.22767			6.81437				0.78			0.1			13.24			83.97			4.33875			8.90082
		18.52			0.09			8.77			84.03			0.469195			4.53092				1.82			0			20.03			76.5			5.98096			7.22925
		9.56			0.07			32.11			64.53			2.73256			5.14831				4.69			0.44			22.11			74.39			11.7868			16.0013
		9.55			0			20.91			74.66			1.17932			2.94157				7.84			3.25			16.11			76.77			4.21921			4.49872
		11.79			0.01			26.47			69.03			4.88901			3.06592				2.35			0.09			17.85			73.67			9.59794			7.73535
		15.19			0.04			9.66			84.71			1.26353			7.96844				2.04			0.42			12.44			83.46			4.9449			8.81338
		8.36			0.02			20.03			75.73			0.691035			3.25972				2.05			0.14			25.48			69.75			8.2173			7.5609
		6.72			0.04			8.89			88.01			0.673862			3.43806				2.74			0			13.65			82.42			4.88943			9.56896
		9.67			0.01			39.72			52.73			4.88953			4.84092				1.93			0.15			19.93			71.37			5.15191			4.23224
		23.98			0.05			17.7			76.53			2.04435			2.43426				14.69			0.9			19.09			75.84			5.622			8.77469
		7.87			0.08			18.61			74.66			1.50927			4.64116				2.58			1.19			28.28			67.07			8.92517			5.05708
		10.48			0.01			9.99			85.94			0.442557			6.19511				1.46			0.22			16.61			79.82			2.85692			2.56222
		7.03			0			16.59			77.85			2.45034			5.50061				2.56			0.06			24.29			72.3			9.37594			10.2883
		8.28			0.08			10.19			87.23			1.72721			3.85941				0.98			0.29			21.11			75.3			12.4549			9.28449
		7.18			0			7.97			89.22			2.03713			6.95003				5.15			0.58			18.84			77.96			5.50505			5.73006
		22.36			1.14			3.63			90.12			0.403293			7.35907				8.42			0.85			22.58			71.2			6.22982			3.39624
		23.97			0.09			27.05			68.32			2.9214			5.48125				14.1			1.07			21.7			73.87			13.6775			9.78039
		16.3			0.06			15.22			78.29			0.946684			7.33781				3.9			0.54			21.03			73.53			6.42677			6.92653
		15.08			0.07			16.22			77.82			1.02024			6.11887				1.16			0.47			21.57			74.06			6.48394			9.84998
		15.17			0.01			24.47			69.97			5.8728			1.95983				0.25			0.25			23.78			73.24			10.808			7.2947
		6.47			0.03			25.24			71.28			12.6503			8.34071				2.16			0.37			16.04			81.49			8.58621			12.4272
		9.56			0.04			15.94			77.03			1.56212			7.04688				2.25			0.13			15.16			80.68			6.24289			9.6574
		9.67			1.26			10.62			80.83			2.38738			2.84454				7.62			1.57			23.84			70.87			17.5081			23.6777
		10.15			0.02			14.52			81.96			0.614196			4.75617				1.81			0.35			13.43			82.12			3.68788			6.41357
		8.06			0			28.99			56.05			3.78609			4.13792				3.03			0.33			25.95			68.13			9.04098			6.17939
		9.41			0			29.12			67.1			2.48102			1.77603				1.36			0			28.28			55.76			4.25614			3.10026
		19.05			0.01			21.25			73.4			1.32387			6.32398				2.33			1.13			26.12			68.84			9.65134			5.9822
		17.45			0.23			3.36			89.78			0.275184			6.84272				0.82			0.34			13.99			82.24			3.97736			12.6074
		15.55			0			17.41			78.6			1.14384			3.81623				0.53			0			31.06			64.48			5.39512			11.4259
		10.05			0.06			12.57			84.03			0.505314			5.53534				2.13			0.87			22.63			75.06			5.46288			3.19756
		12.84			0.11			13.07			82.71			1.15408			2.40755				5.65			0.53			23.73			69.75			13.1346			8.83035
		21.38			0.14			6.57			89.61			0.625464			5.49127				2.14			0.13			34.68			63.14			3.24258			1.32594
		5.1			0.08			11.98			84.29			1.56459			6.02414				7.72			2.32			24.87			70.63			12.5071			14.4297
		8.31			0.02			22.84			72.6			4.51318			3.76427				2.83			0.15			14.8			81.75			7.6812			13.2271
		15.34			0.01			27.48			68.08			1.30805			2.71753				4.2			0.42			13.11			84.59			1.1799			25.064
		30.22			0.02			21.78			64.18			2.00594			4.51767				11.91			0.53			34.9			58.43			16.6892			6.2637
		10.41			0.03			18.68			76.23			1.15442			5.56483				1.56			0.06			18.15			76.86			6.23271			4.82681
		21.94			0.06			26.43			65.16			1.79724			5.36536				3.29			0.61			28.56			64.82			11.484			4.09014
		13.83			0.01			7.54			89.15			0.763802			8.875				2.77			0.45			15.86			80.58			6.74684			7.55035
		8.6			0.13			24.68			69.9			2.95666			2.78953				2.96			0.31			26.33			64.68			15.1371			18.8995
		14.98			0.01			34.07			56.16			0.606446			5.79474				2.4			0.62			20.89			74.76			3.68082			3.88004
		20.75			0.13			10.62			78.82			1.93178			5.33525				4.92			0.17			26.59			57.83			13.4811			11.5082
		21.43			0.06			11.45			81.08			2.04611			4.3299				8.43			0.27			19.79			72.39			11.7236			13.3053
		16.48			0.01			22.89			68.3			1.84722			7.72351				9.17			1.42			17.99			75.56			7.47844			10.6011
		11.45			0			27.04			67.27			6.63291			7.96247				4.22			0.1			32.31			62.63			13.7608			9.41329
		9.59			0.22			10.11			85.76			0.779481			1.08684				4.42			0.58			29.1			67.65			11.4654			5.90585
		15.88			0.07			17.17			74.92			0.695385			4.75099				1.34			0			19.06			77.27			2.76179			2.8049
		10.22			0.04			12.28			79.76			0.35612			1.70893				0			0			31.38			59.04			6.91301			3.72542
		8.39			0.01			13.11			82.61			0.831174			7.2996				2.45			0.21			23.53			73.15			9.74848			7.49056
		23.62			0.03			13.69			84.17			1.01854			2.27725				1.7			1.5			18.78			78.46			7.64722			8.29322
		6.78			0.12			4.22			86.3			0.560838			2.91634				2.75			1.15			13.31			82			4.36435			9.43
		7.94			0.75			15.46			80.91			1.9124			3.44514				0.99			0.09			15.02			82.82			3.99382			2.69993
		11.53			0.03			24.9			69.92			1.95216			11.8412				1.69			0.99			23.49			72.57			4.51243			3.02617
		16.42			0.01			13.8			84.04			1.27788			4.65151				5.97			0			18.34			74.41			9.38274			11.5112
		13.15			0.03			34.45			59.04			6.42148			7.9375				4.02			0.19			26.6			67.13			13.0872			8.08245
		9.62			0.04			8.77			81.14			0.748081			3.35026				2.2			0.15			18.13			77.41			9.34058			5.55804
		12.51			0.02			18.28			76.32			1.80606			2.6987				2.14			0			12.73			83.71			6.9073			13.8707
		37.75			0.07			12.29			80.14			1.38877			4.38365				4.19			0.33			21.55			70.86			7.70843			6.09396
		20.98			0.01			12.6			81.98			0.67662			3.10992				3.62			0.24			12.09			82.34			4.33547			7.86347
		3.75			0.04			12.33			78.81			1.13436			3.65658				0.77			0.25			17.19			77.55			6.01822			5.56034
		13.06			0.02			15.7			77.66			1.34078			5.5348				2.85			0.42			15.35			81.26			6.43318			6.76896
		13.69			0.06			19.12			74			1.4015							3.13			0.92			14.23			81.41			4.40845			7.85607
		10.45			0.02			29.3			66.08			1.45035							1			0.06			20.74			74.62			4.40932			4.72345
		21.53			0			14.72			81.08			1.67366							4.19			0.89			15.41			81.46			6.97302			16.5853
		10.47			0.1			11.79			85.58			0.386712							1.87			0.15			14.56			81.07			3.50314			6.38832
		15.68			0.08			12.45			82.52			1.73179							3.25			0			16.51			80.31			7.05307			10.3841
		12.39			0.1			13.71			80.03			0.57582							2.63			0.03			21.18			74.21			4.78668			5.06112
		16.67			0.04			21.45			74.7			1.56585							5.27			0.94			30.04			65.49			10.3338			8.67088
		7.99			0.04			38.29			53.83			3.25465							1.96			0.33			20.44			75.39			4.06756			8.82063
		6.44			0			3.07			92.71			0.421511							2.4			0			13.71			82.29			5.569			8.60753
		8.35			0.05			16.12			73.07			0.678652							3.07			1.03			21.72			73.65			7.16108			5.428
		9.83			0.13			18.55			77.24			0.584325							6.97			2.26			20.04			73.99			4.23245			5.52705
		9.93			0.02			19.92			78.33			1.35456							1.1			0.15			19.25			78.38			9.36898			11.1456
		27.23			0.09			17.44			80.14			1.11267							4.49			0.25			16			80.72			5.1232			7.80562
		15.67			0.05			20.49			70.27			8.07511							2.19			0.33			7.77			89.04			3.28904			8.66359
		11.32			0.02			10.32			86.04			1.5449							2.95			1.23			17.33			77.97			6.02737			6.56507
		13.82			0.05			2.79			90.8			0.198369							0.86			0			17.17			78.84			4.79215			14.9717
		10.73			0.01			22.39			73.97			2.1584							0.65			0			17.77			79.67			5.89431			9.99062
		10.27			0.06			17.64			75.04			1.46765							2.95			0.71			27.25			66.57			8.98705			3.52155
		6.6			0.1			11.96			85.88			0.499928							1.36			0.29			12.5			84.98			3.54875			7.71618
		16.35			0.05			23.15			71.02			6.63942							1.25			0.2			15.19			80.11			8.76767			9.72535
		9.56			0.06			17.66			71.8			2.69315							1.52			0.1			27.59			57.86			16.2036			9.31546
		5.93			0			37.78			58.67			5.8899							1.36			0.23			21.66			71.79			8.39758			6.99953
		10.14			0.1			5.35			89.98			0.480965							4.97			1.44			20.77			75.63			7.01403			6.20166
		11.33			0			37.79			55.96			3.7601							4.38			0.94			15.97			76.42			3.75934			6.92365
		14.47			0.02			21.44			74.14			1.26067							5.75			0.76			30.4			66.3			14.4674			11.7218
		10.28			0			18.69			72.12			2.60165							3.05			0.2			15.1			78.66			4.95884			5.23876
		11.69			0.13			16.76			69.19			2.88775							3.19			2.76			17.38			72.95			6.52619			7.91507
		4.94			0.02			11.6			82.82			0.43848							1.11			0.37			20.09			73.8			5.24148			7.42428
		2.66			0			18.77			54.51			2.16606							0.92			0			25.37			70.65			5.47231			7.46064
		8.58			0.04			14.43			77.22			2.7417							2.12			1.11			23.19			71.3			11.8339			10.6166
		8.96			0.01			20.05			67.42			4.3308							0.83			0			16.26			75.77			6.13652			8.8954
		13.25			0			29.83			65.81			2.22532							1.76			0.41			22.93			72.81			6.62218			6.74949
		6.74			0.02			14.34			79.26			1.11852							3.02			0.58			27.55			65.86			9.54057			8.85817
		24.98			0			7.1			88.68			0.25134							6.13			2.91			22.24			74.59			5.50885			4.23671
		9.01			0			28.28			64.11			12.0444							1			0.01			19.14			77.61			11.2926			8.75441
		34.99			0.05			9.4			84.8			1.7625							2.93			0.37			16.57			80.88			5.75642			3.17858
		3.97			0.07			14.13			82.69			1.08377							2.67			0.36			32.63			62.23			15.992			10.2306
		12.53			0.06			14.37			80.75			1.19415							6.58			1.07			23.44			70.69			10.8527			10.0168
		10.23			0.05			12.77			84.62			1.39704							4.05			1.29			15.64			79.55			8.1547			10.6756
		9.28			0.14			34.77			55.85			1.59594							4.42			2.09			25.25			66.27			6.69883			3.84366
		9.26			0.04			8.22			88.82			1.00202							0.87			0.19			21.57			75.46			8.41877			3.65226
		9.02			0			13.45			84.27			3.25759							0.73			0.03			23.73			73.4			11.464			11.3183
		2.81			0.04			26.43			69.26			3.14517							1.01			0			26.73			69.74			8.27026			7.04374
		9.1			0.02			14.78			79.76			0.715352							1.91			0.86			17.47			78.47			4.62256			8.79649
		31.54			0.06			11.23			80.52			1.12525							8.27			0.09			23.25			72			8.26073			5.724
		11.94			0.01			16.56			77.67			2.90628							7.74			0.34			34.37			61.35			16.1195			7.37427
		11.9			0.02			11.43			84.49			2.20942							0.46			0			24.15			73.61			10.1744			9.02459
		9.26			0			17.07			67.46			2.8541							1.19			0.4			20.43			75.54			5.97577			5.28025
		15.15			0.01			14.07			78.09			0.813246							0.93			0			24.55			68.58			8.51149			5.56184
		11.24			0.02			22.75			73.22			4.58413							0.25			0.08			17.17			80.69			5.73821			5.87423
		7.49			0.05			12.82			81.12			1.97813							2.87			0.78			29.34			67.13			16.1047			10.0762
		13.35			0.02			32.07			60.97			4.79126							1.46			0			22.23			73.87			6.08213			8.01489
		15.39			0.07			21.68			70.83			4.40971							3.07			0			15.2			81.16			6.89928			12.5068
		21.07			0.01			12.67			80.39			0.471324							2.21			0.43			13.24			81.76			2.76848			3.94901
		15.71			0			17.73			76.65			1.89179							8			0.87			13.53			80.56			5.80031			12.4465
		12.06			0.01			21.94			69.02			1.64989							1.2			0			26.33			68.37			7.86214			8.95647
		8.25			0.21			20			76.5			1.866							4.07			1.09			21.49			72.85			7.16692			6.35252
		13.12			0.06			22.07			73.98			3.73204							0.87			0			22.81			74.77			8.91187			7.70131
		29.68			0.08			9.46			82.77			1.41711							16.7			1.6			22.28			69.67			10.8994			10.3251
		10.46			0.03			14.39			78.19			0.133827							3.55			0.25			19.56			76.51			2.8851			3.091
		19.91			0.12			11.57			78.27			0.600483							4.97			1.61			17.81			76.13			5.44808			6.0295
		14.14			0.02			24.63			70.91			0.620676							1.84			0.07			16.89			78.03			1.87648			2.50476
		10.97			0			16.92			79			2.26897							1.95			0.13			16.08			79.67			7.25369			6.91536
		5.31			0.03			50.57			41.18			7.52482							3.36			0.29			22.74			71.65			11.3586			7.19366
		23.95			1.28			15.3			78.82			0.36261							17.86			0.45			31.08			58.23			9.70318			3.7966
		16.17			0.01			10.46			85.7			0.82634							4.51			1.92			29.25			67.26			7.83608			4.33154
		11.68			0			9.25			84.04			2.29122							2.52			1.59			15.05			80.98			7.1924			9.7257
		5.92			0.04			3.94			93.97			0.644584							1.33			0.27			18.08			80.24			9.48115			8.04005
		15.02			0.05			27.06			63.5			4.65703							1.18			0			20.44			71.16			12.3601			12.6807
		10.96			0			30.55			65.95			1.28615							4.08			0.29			14.5			80.77			6.3481			7.7943
		5.68			0.27			17.26			80.08			1.5603							2.04			0.31			18.82			77.74			8.45018			4.60221
		13.4			0			2.99			95.09			0.474513							3.81			0.38			13.34			84.23			6.30715			11.5564
		13.04			0.05			8.4			81.84			0.75264							2.24			0			20.24			75.91			9.7152			5.0632
		11.56			0.29			22.27			74.17			1.12464							1.47			0.73			14.35			82.61			6.01552			12.1767
		10.83			0.03			13.04			80.8			0.863248							1.58			0.14			15.86			80.82			3.63035			5.05125

## Sheet: Figure 1c
Figure 1c
CD8												CD4
naive (% of CD8+ T cells)			CM (% of CD8+ T cells)			EM (% of CD8+ T cells)			EMRA (% of CD8+ T cells)			naive (% of CD4+ T cells)			CM (% of CD4+ T cells)			EM (% of CD4+ T cells)			EMRA (% of CD4+ T cells)
HD	Susac	RRMS	HD	Susac	RRMS	HD	Susac	RRMS	HD	Susac	RRMS	HD	Susac	RRMS	HD	Susac	RRMS	HD	Susac	RRMS	HD	Susac	RRMS
56.1	57.42	66.93	11.39	8.7	11.63	17.2	6.57	11.63	15.32	27.31	9.82	40.23	51.9	35.71	34.15	28.39	47.05	24.02	12.53	15.62	1.6	7.19	1.62
81.41	26.84	40.01	8.09	7.86	7.97	3.15	13.08	38.35	7.35	52.22	13.67	61.38	48.08	48.63	28.92	26.95	25.58	7.71	19.81	24.57	2	5.16	1.22
46.1	36.55	72.11	9.54	2.64	4.12	28.38	4.65	4.15	15.98	56.16	19.62	53.42	55.81	64.39	32.68	23.23	26.22	12.58	10.75	7.98	1.32	10.22	1.41
73.44	75.88	36.91	6.63	4.64	5.81	9.17	1.75	9.09	10.75	17.72	48.18	57.09	50.63	58.7	28.96	35.8	22.55	12.19	9.95	12.74	1.76	3.63	6.01
59.82	46.12	61.83	10.73	7.4	8.77	9.44	9.66	6.41	20.01	36.82	22.98	50.89	34.29	49.49	31.72	39.27	37.81	14.29	22.22	10.76	3.1	4.23	1.94
43.74	58.57	72.21	9.33	4.84	6.96	12.83	4.66	7.89	34.1	31.94	12.93	46.34	48.32	61.67	32.68	25.24	22.12	15.07	13.27	11.74	5.92	13.17	4.47
57.32	50.96	64.58	10.7	11.9	9.91	7.07	10.56	5.21	24.9	26.58	20.3	52.23	24.95	50.62	28.7	49.67	34.77	15.49	21.51	11.46	3.57	3.88	3.15
44.07	39.99	50.39	15.51	17.47	19.58	17.34	15.98	15.86	23.08	26.56	14.17	51.5	27.17	57.26	33.88	51.48	29.11	13.71	18.98	12.2	0.91	2.37	1.44
66.4	67.97	66.12	10.79	0.45	7.56	6.08	0.59	4.85	16.73	31	21.47	55.4	72.36	53.34	29.88	5.03	27.61	11.84	2.22	14.76	2.89	20.39	4.29
20.43	47.7	77.83	9.07	17.2	4.61	18.96	14.16	5.24	51.53	20.94	12.31	29.99	33.65	71.1	42.14	46.17	20.74	25.33	17.82	6.43	2.54	2.36	1.72
60.18	29.64		3.81	14.6		4.46	21.13		31.55	34.63		49.42	32.15		33.58	49.62		15.31	17.65		1.7	0.57
84.11	41.17		4.89	22.77		2.9	19.29		8.1	16.77		60.37	31.91		27.43	53.74		9.57	13.72		2.63	0.63
50.89	44.31		9.27	19.81		9.04	20.43		30.81	15.45		39.26	26.16		40.34	47.56		17.76	25.18		2.65	1.11
79.34	36.23		3.87	8.46		2.5	15.01		14.29	40.3		72.37	37.27		20.96	42.09		5.34	19.12		1.34	1.53
51.17	28.89		7.67	9.59		12.48	16.97		28.68	44.55		51.32	27.96		34.49	39.75		12.48	22.87		1.71	9.41
56.17	44.76		20.55	20.23		7.27	22.48		16.01	12.54		32.33	36.85		37.72	45.21		23.19	16.65		6.76	1.29
56.41	47.73		7.28	8.95		15.02	14.3		21.28	29.02		47.61	30.32		34.33	44.94		16.18	23.68		1.87	1.06
67.41	56.55		4.86	14.41		7.04	7.54		20.7	21.5		51	48.12		32.24	42.8		14.02	7.68		2.74	1.4
58	18.27		14.71	7.64		11.6	18.62		15.69	55.47		43.65	18.4		38.99	47.92		14.78	26.98		2.57	6.7
65.27	40.68		4.19	1.56		9.14	3.73		21.4	54.04		67.67	56.01		22.49	17.67		7.43	15.87		2.4	10.45

## Sheet: Figure 2a
Figure 2a
Complexity score							Vb element
CD8			CD4				normal						shifted						skewed						oligoclonal
HD	Susac	RRMS	HD	Susac	RRMS		CD8 (% of Vb element)			CD4 (% of Vb element)			CD8			CD4			CD8			CD4			CD8			CD4
7.04348	4.34783	5.17391	7.95455	6.6087	6.66667		HD	Susac	RRMS	HD	Susac	RRMS	HD	Susac	RRMS	HD	Susac	RRMS	HD	Susac	RRMS	HD	Susac	RRMS	HD	Susac	RRMS	HD	Susac	RRMS
7	3.43478	6.26087	7.82609	5.11111	7.64706		13.0435	4.34783	4.34783	50	34.7826	19.0476	47.8261	8.69565	43.4783	45.4545	30.4348	66.6667	30.4348	56.5217	34.7826	4.54545	21.7391	14.2857	8.69565	30.4348	17.3913	0	13.0435	0
6.91304	5.30435	5.82609	8.18182	7.6	7.15789		4.34783	0	26.087	52.1739	0	23.5294	65.2174	13.0435	47.8261	47.8261	22.2222	70.5882	26.087	43.4783	17.3913	0	55.5556	5.88235	4.34783	43.4783	8.69565	0	22.2222	0
5.85714	4.26087	4.26087	7.2	7.65217	6.55		17.3913	4.34783	8.69565	45.4545	20	10.5263	43.4783	34.7826	39.1304	54.5455	55	63.1579	34.7826	39.1304	34.7826	0	25	26.3158	4.34783	21.7391	17.3913	0	0	0
6.47826	3.95454	5.21739	7.52381	7.59091	6.38462		0	0	8.69565	13.3333	43.4783	25	33.3333	26.087	8.69565	80	47.8261	55	52.3809	39.1304	34.7826	0	8.69565	5	14.2857	34.7826	47.8261	6.66667	0	15
4.68182	3	6.28571	7.36364	7.68182	6.95		4.34783	0	13.0435	23.8095	31.8182	38.4615	43.4783	9.09091	30.4348	66.6667	54.5455	38.4615	39.1304	50	39.1304	9.52381	13.6364	15.3846	13.0435	40.9091	17.3913	0	0	7.69231
5.95238	5	3.45454	7.69565	7.36364	5.2		0	0	0	45.4545	40.9091	30	33.3333	13.0435	57.1429	50	36.3636	65	38.0952	17.3913	33.3333	0	18.1818	5	28.5714	69.5652	9.52381	4.54545	4.54545	0
5		3.69565	8.31818		6.47619		9.52381	0	0	47.8261	50	0	47.6191	33.3333	22.7273	52.1739	40.9091	60	33.3333	38.0952	27.2727	0	9.09091	26.6667	9.52381	28.5714	50	0	0	13.3333
5.59091		3.10526	7.90476		6.95		5		0	40.9091		14.2857	20		17.3913	59.0909		57.1429	45		39.1304	0		19.0476	30		43.4783	0		9.52381
5		5.95	7.68182		6.95238		0		0	23.8095		60	31.8182		10.5263	66.6667		25	54.5455		26.3158	9.52381		10	13.6364		63.1579	0		5
4.95652		5.3	7.82609		6		0		25	36.3636		42.8571	21.7391		55	63.6364		47.6191	47.8261		15	0		9.52381	30.4348		5	0		0
		5.52174			6.40909		0		5	21.7391		10	13.0435		35	65.2174		35	56.5217		45	8.69565		40	30.4348		15	4.34783		15
									21.7391			31.8182			26.087			63.6364			39.1304			0			13.0435			4.54545

## Sheet: Figure 2c
Figure 2c
total (Clonality)				total vs temra (Clonality)
HD	Susac	RRMS		total	temra
0.069994	0.246054	0.22696		0.246054	0.562101
0.090047	0.259929	0.25743		0.363332	0.609699
0.244006	0.303374	0.165313		0.231271	0.545598
0.086771	0.366276	0.221759		0.259929	0.422953
0.229452	0.404528	0.063325		0.143175	0.43391
0.189894	0.234698	0.255742		0.366276	0.508813
0.134992	0.314181	0.183041
0.081569	0.126593	0.049784
0.124242	0.363332	0.204691
0.088797	0.143175	0.11073
0.153942	0.104784	0.220928
0.162731	0.068586	0.09585
	0.169165	0.102609
	0.246849	0.341172
		0.104198

## Sheet: Figure 2d
Figure 2d
act (Clonality)	rem (Clonality)
0.366276	0.314181
0.404528	0.126593
0.234698	0.363332
0.303374	0.143175
0.259929	0.104784
0.246054	0.068586
	0.169165
	0.246849

## Sheet: Figure 2e
Figure 2e
total (% of total reads)				total vs temra (% of total reads)
HD	Susac	RRMS		total	temra
2.93748	16.8244	7.43718		16.8244	54.7431
6.1693	26.5386	5.40966		16.0053	37.0249
19.0193	8.47829	26.8071		35.6414	69.4982
5.13589	16.0053	7.29697		8.70779	37.6762
12.9377	35.6414	14.26		20.0382	52.7782
7.15313	8.70779	17.9426		28.0954	54.3087
9.54236	12.0375	6.66438
6.68182	23.0947	18.7334
4.43547	7.47268	2.25891
4.85023	28.1914	20.7464
6.00643	28.0954	12.3051
12.582	17.7668	1.57066
	19.7034	10.5409
	28.8912	5.10879
		14.1057

## Sheet: Figure 2f
Figure 2f
CD8 (number of clones)						CD8 Temra (number of clones)
Patient_ID	SuS-specific public clones	SuS-specific private clones	Public clones	Published viral clones		Patient_ID	SuS-specific private clones	Public clones	Published viral clones
4	1	4	4	1		4	4	5	1
5		4	6	0		5	6	4
8		2	6	2		10	6	4
9		5	5	0		12	8	2
10		5	5	0		25	8	2
11		5	5	0		30	8	2
12	1	6	3	0
14	1	5	4	0
16		4	5	1
21		4	6	0
22		6	4	0
25		5	5	0
27		4	6	0
30		5	4	1

## Sheet: Figure 3a
Figure 3a
GrB (% of CD8+ T cells)				Perf (% of CD8+ T cells)
HD	Susac	RRMS		HD	Susac	RRMS
27.64	64.65	12.38		15.35	23.25	2.87
5.16	26.01	13.07		26.7	55.99	31.16
23.32	35.77	12.31		1.77	75.29	21.81
14.73	32.36	48.85		14.1	52.85	44.63
17.42	50.92	43.41		25.87	62.58	23.86
27.4	57.84	8.7		3.75	41.24	4.63
20.75	30.99	48.36		28.54	59.85	0.18
5.55	50.83	10.98		42.84	37.68	0.1
21.07	66.2	25.29		62.97	67.39	6.57
37	38.87			27.01	28.5
38.99	76.46			35.67	48.48
21.22	17.31			44.18	29.57
8.14				2.49	3.14
24.66				30.96
5.19				26.16
14.22				6.45
2.76				19.69
20.43				6.36

## Sheet: Figure 3b
Figure 3b
unstim (% of CD8+ T cells)				P815 (% of CD8+ T cells)				P815+aCD3 (% of CD8+ T cells)
HD	Susac	RRMS		HD	Susac	RRMS		HD	Susac	RRMS
0.71	2.08	0.51		0.48	2.07	0.48		23.23	66.16	23.68
1.05	2.28	1.27		0.76	5.13	1.52		27.39	60.49	11.46
2.55	0.56	0.19		1.86	4.29	0.34		20.77	64.76	18.8
3.76	0.77	0.32		6.83	0.65	0.86		41.61	60.42	33.76
0.81	1.36	0.41		0.72	2.88	1.6		44.91	44.43	36.98
3.74	1.47	1.96		7.06	2.66	2.8		35.36	46.74	9.47
1.57	1.95	3.13		1.47	4.03	13.71		27.89	40.71	23.14
1.77	1.43	1.57		1.72	1.99	1.59		24.96	62.37	23.45
1.5	0.44	1.5		1.22	0.51	3.58		31.48	60.34	31.01
0.53	0.75			2.21	0.81			36.87	53.85
4.86	2.43			6.35	1.77			33.8	46.52
2.3	0.67			2.65	0.97			33.86	67.08
3.9	8.44			2.76	9.07			31.45	39.58
1.75	6.98			2.06	16.08			45.81	54.4
1.52				1.14				20.73

## Sheet: Figure 3c
Figure 3c
Treg efficacy (% suppression)
1:1		1:0.5		1:0.25		1:0.12		1:0.06
HD	Susac	HD	Susac	HD	Susac	HD	Susac	HD	Susac
71.0859	81.4509	55.2147	67.5922	44.0086	52.4454	28.3809	34.2021	20.7421	24.5488
64.9177	63.1214	46.1652	37.0885	31.3063	22.6245	25.2624	16.8559	10.4171	9.16031
80.5492	46.3677	49.5012	36.6663	37.2632	18.7734	22.9491	10.8514	24.7897	6.53516
CD8 regulation (% suppression)
1:1		1:0.5		1:0.25		1:0.12		1:0.06
HD	Susac	HD	Susac	HD	Susac	HD	Susac	HD	Susac
68.3168	44.75	46.9747	21.01	22.7723	6.05	7.26073	2.74	3.41034	3.76
56.9135	42.72	41.7038	30.14	21.8555	21.08	11.5968	8.27	7.58252	4.98
77.145	39.0566	65.6673	32.059	31.8615	16.0407	10.2735	9.30025	9.08179	1.87793
82.0466	50.635	55.7165	43.9294	35.0351	28.9434	18.3382	12.6873	11.1048	11.0236
69.5709	39.825	45.9363	25.2188	22.6268	11.7068	3.51105	3.88403	-1.82055	1.53173
68.26	40.39	65.33	24.12	53.95	9.05	40.52	3.19	14.73	2.56
84.7436	55.227	68.8168	32.8634	59.4673	21.7905	34.1729	7.35901	22.1779	1.08895

[truncated: 29 more sheets: Figure 4m, Figure 4n, Figure 5a, Figure 5b, Figure 5c, Figure 6i, Figure 7a, Figure 7b, Figure 7c, Figure 7e, Suppl Fig 2a, Suppl Fig 2b, Suppl Fig 3a, Suppl Fig 3b, Suppl Fig 4a, Suppl Fig 4b, Suppl Fig 4c, Suppl Fig 4d, Suppl Fig 4e, Suppl Fig 4f …]
